# Supplementary material for: Sulfidic Habitats in the Gypsum Karst System of Monte Conca (Italy) Host a Chemoautotrophically Supported Invertebrate Community
Source: Int J Environ Res Public Health. 2022 Feb 25;19(5):2671. doi: 10.3390/ijerph19052671 (PMC8910289; doi:10.3390/ijerph19052671)
Supplement: Supplementary file 1 [file ijerph-19-02671-s001.zip]

Archive with 2 entries (1 files):
- Supplementary material_Species list/
- Supplementary material_Species list/Supplementary material_Species list.xlsx
