# Supplementary material for: Sulfidic Habitats in the Gypsum Karst System of Monte Conca (Italy) Host a Chemoautotrophically Supported Invertebrate Community
Source: Int J Environ Res Public Health. 2022 Feb 25;19(5):2671. doi: 10.3390/ijerph19052671 (PMC8910289; doi:10.3390/ijerph19052671)
Supplement: Supplementary file 1 [file ijerph-19-02671-s001.zip › Supplementary material_Species list/Supplementary material_Species list.xlsx]

## Sheet: Foglio1
CLASS	ORDER	FAMILY	SPECIES	WET	DRY
Cave entrance
CLITELLATA	Arhynchobdellida	Haemopidae	Haemopis sanguisuga (Linnaeus, 1758)	x
ARACHNIDA	Araneae	Agelenidae	Tegenaria pagana C. L. Koch, 1840 (TP)	x	x
		Pholcidae	Holocnemus pluchei (Scopoli, 1763) (TP)	x	x
		Tetragnathidae	Meta bourneti Simon, 1922 (TP)	x	x
			Metellina merianae (Scopoli, 1763) (TP)	x	x
MALACOSTRACA	Isopoda	Armadillidiidae	Armadillidium decorum Brandt, 1833	x	x
		Philosciidae	Chaetophiloscia elongata (Dollfus, 1884)	x	x
		Trichoniscidae	Haplophthalmus danicus Budde-Lund, 1880	x	x
INSECTA	Hemiptera	Nepidae	Nepa cinerea Linnaeus, 1758 (SP)	x	x
		Pleidae	Plea minutissima Leach, 1817	x
		Veliidae	Velia (Plesiovelia) muelleri Tamanini, 1947	x
	Coleoptera	Carabidae	Brachinus crepitans (Linne, 1758)	x	x
			Carabus morbillosus Fabricius, 1792	x	x
			Chlaeniellus vestitus (Paykull, 1790)	x	x
			Laemostenus algerinus (Gory, 1833)	x	x
		Dytiscidae	Agabus biguttatus (Olivier, 1795)	x
			Agabus bipustulatus (Linnaeus, 1767)	x
			Agabus brunneus (Fabricius, 1798)	x
			Laccophilus minutus (Linnaeus, 1758)	x
			Meladema coriacea Laporte, 1835	x
		Gyrinidae	Gyrinus (Gyrinus) urinator Illiger, 1807	x
		Hydrophilidae	Berosus signaticollis (T. Charpentier, 1825)	x
			Hydrophilus piceus (Linnaeus, 1758)	x
		Tenebrionidae	Blaps gigas (Linnaeus, 1767)	x	x
	Diptera	Limoniidae	Limonia nubeculosa Meigen, 1804 (TP)	x	x
	Lepidoptera	Noctuidae	Mormo maura (Linnaeus, 1758) (TP)	x	x
	Trichoptera	Limnephilidae	Micropterna nycterobia McLachlan, 1875	x	x
Non-sulfidic habitat
GASTROPODA	Stylommatophora	Oxychilidae	Daudebardia brevipes (Draparnaud, 1805)	x	x
			Oxychilus lagrecai Giusti, 1973 (TP)	x	x
CLITELLATA	Crassiclitellata	Lumbricidae	Dendrodrilus rubidus (Savigny, 1826)	x	x
			Eiseniella tetraedra (Savigny, 1826)	x	x
ARACHNIDA	Araneae	Nesticidae	Kryptonesticus eremita (Simon, 1880) (TP)	x	x
HEXANAUPLIA	Cyclopoida	Cyclopidae	Eucyclops serrulatus (Fischer, 1851)	x
			Microcyclops varicans (Sars G.O., 1863)	x	x
			Paracyclops fimbriatus (Fischer, 1853)	x
	Harpacticoida	Canthocamptidae	Attheyella crassa (Sars G.O., 1863)	x
			Bryocamptus (Bryocamptus) pygmaeus (G.O. Sars, 1863) (SP)	x
			Elaphoidella phreatica (Chappuis, 1925) (SB)	x
OSTRACODA	Podocopida	Cyprididae	Cryptocandona sp.	x
			Fabaeformiscandona sp.	x
			Ilyocypris sp.	x
			Pseudocandona sp.	x
MALACOSTRACA	Isopoda	Armadillidiidae	Armadillidium decorum Brandt, 1833	x	x
		Philosciidae	Chaetophiloscia elongata (Dollfus, 1884)	x	x
			Haplophthalmus danicus Budde-Lund, 1880	x	x
	Amphipoda	Niphargidae	Niphargus longicaudatus s.l. Costa, 1851(SB)	x	x
DIPLOPODA	Polydesmida	Polydesmidae	Mastigonodesmus destefanii Silvestri, 1898 (TB)	x	x
COLLEMBOLA	Poduromorpha	Isotomidae	Folsomia candida Willem, 1902 (TP)	x	x
		Neanuridae	Protanura pseudomuscorum (Börner, 1903) (TP)	x	x
INSECTA	Hemiptera	Naucoridae	Naucoris maculatus conspersus Stål, 1876 (TP)	x
		Nepidae	Nepa cinerea Linnaeus, 1758 (SP)	x	x
		Pleidae	Plea minutissima Leach, 1817	x
		Veliidae	Velia (Plesiovelia) muelleri Tamanini, 1947	x
	Coleoptera	Carabidae	Brachinus crepitans (Linne, 1758)	x
			Paranchus albipes (Fabricius, 1796) (TP)	x	x
		Dytiscidae	Agabus biguttatus (Olivier, 1795)	x
			Agabus bipustulatus (Linnaeus, 1767)	x
			Agabus brunneus (Fabricius, 1798)	x
			Laccophilus minutus (Linnaeus, 1758)	x
			Meladema coriacea Laporte, 1835	x	x
		Gyrinidae	Gyrinus (Gyrinus) urinator Illiger, 1807	x
		Hydrophilidae	Berosus signaticollis (T. Charpentier, 1825)	x
			Hydrophilus piceus (Linnaeus, 1758)	x
	Diptera	Limoniidae	Limonia nubeculosa Meigen, 1804 (TP)	x	x
	Lepidoptera	Noctuidae	Mormo maura (Linnaeus, 1758) (TP)	x	x
	Trichoptera	Limnephilidae	Micropterna nycterobia McLachlan, 1875	x	x
Sulfidic habitat
GASTROPODA	Littorinimorpha	Hydrobiidae	Pseudamnicola (Pseudamnicola) moussonii (Calcara, 1841) (SP)	x	x
	Stylommatophora	Oxychilidae	Daudebardia brevipes (Draparnaud, 1805)	x
			Oxychilus lagrecai Giusti, 1973 (TP)	x	x
CLITELLATA	Arhynchobdellida	Haemopidae	Haemopis sanguisuga (Linnaeus, 1758)	x
	Crassiclitellata	Lumbricidae	Dendrodrilus rubidus (Savigny, 1826)	x	x
			Eiseniella tetraedra (Savigny, 1826)	x	x
	Haplotaxida	Naididae	Tubifex blanchardi Vejdovsky, 1891 (SP)	x	x
ARACHNIDA	Araneae	Linyphiidae	Lessertia barbara (Simon, 1884) (TP)	x	x
		Nesticidae	Kryptonesticus eremita (Simon, 1880) (TP)	x	x
HEXANAUPLIA	Cyclopoida	Cyclopidae	Eucyclops serrulatus (Fischer, 1851)	x
			Microcyclops varicans (Sars G.O., 1863)	x	x
			Paracyclops fimbriatus (Fischer, 1853)	x
	Harpacticoida	Canthocamptidae	Attheyella crassa (Sars G.O., 1863)	x
			Bryocamptus (Bryocamptus) pygmaeus (G.O. Sars, 1863) (SP)	x	x
			Elaphoidella phreatica (Chappuis, 1925) (SB)	x	x
OSTRACODA	Podocopida	Cyprididae	Cryptocandona sp.	x	x
			Fabaeformiscandona sp.	x	x
			Ilyocypris sp.	x	x
			Pseudocandona sp.	x	x
MALACOSTRACA	Isopoda	Armadillidiidae	Armadillidium decorum Brandt, 1833	x
		Asellidae	Proasellus montalentii Stoch, Valentino & Volpi, 1996	x	x
		Philosciidae	Chaetophiloscia elongata (Dollfus, 1884)	x
		Trichoniscidae	Haplophthalmus abbreviatus Verhoeff, 1928 (TP)	x	x
			Haplophthalmus danicus Budde-Lund, 1880	x
			Nesiotoniscus helenae Brisolese & Caruso, 1974 (TB)	x	x
	Amphipoda	Niphargidae	Niphargus longicaudatus s.l. Costa, 1851(SB)	x	x
DIPLOPODA	Polydesmida	Polydesmidae	Mastigonodesmus destefanii Silvestri, 1898 (TB)	x	x
COLLEMBOLA	Poduromorpha	Isotomidae	Folsomia candida Willem, 1902 (TP)	x	x
		Neanuridae	Protanura pseudomuscorum (Börner, 1903) (TP)	x
INSECTA	Hemiptera	Naucoridae	Naucoris maculatus conspersus Stål, 1876 (TP)	x
		Nepidae	Nepa cinerea Linnaeus, 1758 (SP)	x	x
		Pleidae	Plea minutissima Leach, 1817	x
		Veliidae	Velia (Plesiovelia) muelleri Tamanini, 1947	x
	Coleoptera	Carabidae	Brachinus crepitans (Linne, 1758)	x
			Carabus morbillosus Fabricius, 1792	x
			Chlaeniellus vestitus (Paykull, 1790)	x
			Paranchus albipes (Fabricius, 1796) (TP)	x	x
		Dytiscidae	Agabus biguttatus (Olivier, 1795)	x	x
			Agabus bipustulatus (Linnaeus, 1767)	x	x
			Agabus brunneus (Fabricius, 1798)	x	x
			Laccophilus minutus (Linnaeus, 1758)	x
			Meladema coriacea Laporte, 1835	x	x
		Gyrinidae	Gyrinus (Gyrinus) urinator Illiger, 1807	x
		Hydrophilidae	Berosus signaticollis (T. Charpentier, 1825)	x
			Hydrophilus piceus (Linnaeus, 1758)	x
	Diptera	Limoniidae	Limonia nubeculosa Meigen, 1804 (TP)	x	x
	Lepidoptera	Noctuidae	Mormo maura (Linnaeus, 1758) (TP)	x	x
	Trichoptera	Limnephilidae	Micropterna nycterobia McLachlan, 1875	x	x
